# Supplementary material for: Al0.88Cu0.94Fe0.18
Source: IUCrdata. 2023 Oct 12;8(Pt 10):x230870. doi: 10.1107/S2414314623008702 (PMC10626848; doi:10.1107/S2414314623008702)
Supplement: Supplementary file 2 [file x-08-x230870-Isup2.hkl]

data_I                                                                          
_shelx_title ' 0824_b.res in Fm-3c                    New:Pm-3m'                
_shelx_refln_list_code          4                                               
_shelx_F_calc_maximum       30.55                                               
_exptl_crystal_F_000        43.33                                               
_reflns_d_resolution_high  0.7859                                               
                                                                                
loop_                                                                           
 _space_group_symop_operation_xyz                                               
 'x, y, z'                                                                      
 '-y, x, z'                                                                     
 '-x, -y, z'                                                                    
 'y, -x, z'                                                                     
 'x, -y, -z'                                                                    
 'y, x, -z'                                                                     
 '-x, y, -z'                                                                    
 '-y, -x, -z'                                                                   
 'z, x, y'                                                                      
 '-x, z, y'                                                                     
 '-z, -x, y'                                                                    
 'x, -z, y'                                                                     
 'z, -x, -y'                                                                    
 'x, z, -y'                                                                     
 '-z, x, -y'                                                                    
 '-x, -z, -y'                                                                   
 'y, z, x'                                                                      
 '-z, -y, -x'                                                                   
 '-z, y, x'                                                                     
 'z, y, -x'                                                                     
 'z, -y, x'                                                                     
 'y, -z, -x'                                                                    
 '-y, -z, x'                                                                    
 '-y, z, -x'                                                                    
 '-x, -y, -z'                                                                   
 'y, -x, -z'                                                                    
 'x, y, -z'                                                                     
 '-y, x, -z'                                                                    
 '-x, y, z'                                                                     
 '-y, -x, z'                                                                    
 'x, -y, z'                                                                     
 'y, x, z'                                                                      
 '-z, -x, -y'                                                                   
 'x, -z, -y'                                                                    
 'z, x, -y'                                                                     
 '-x, z, -y'                                                                    
 '-z, x, y'                                                                     
 '-x, -z, y'                                                                    
 'z, -x, y'                                                                     
 'x, z, y'                                                                      
 '-y, -z, -x'                                                                   
 'z, y, x'                                                                      
 'z, -y, -x'                                                                    
 '-z, -y, x'                                                                    
 '-z, y, -x'                                                                    
 '-y, z, x'                                                                     
 'y, z, -x'                                                                     
 'y, -z, x'                                                                     
                                                                                
_cell_length_a     2.9405                                                       
_cell_length_b     2.9405                                                       
_cell_length_c     2.9405                                                       
_cell_angle_alpha  90.000                                                       
_cell_angle_beta   90.000                                                       
_cell_angle_gamma  90.000                                                       
                                                                                
_shelx_F_squared_multiplier     1.000                                           
                                                                                
loop_                                                                           
 _refln_index_h                                                                 
 _refln_index_k                                                                 
 _refln_index_l                                                                 
 _refln_F_squared_calc                                                          
 _refln_F_squared_meas                                                          
 _refln_F_squared_sigma                                                         
 _refln_observed_status                                                         
   0   0   1        157.84        160.45         0.97 o                         
   0   1   1        933.05        940.28         4.25 o                         
   1   1   1         95.24         92.70         0.61 o                         
   0   0   2        604.94        589.35         4.40 o                         
   0   1   2         61.46         61.15         0.33 o                         
   1   1   2        418.28        438.35         1.90 o                         
   0   2   2        301.24        293.59         1.93 o                         
   1   2   2         31.53         31.78         0.34 o                         
   2   2   2        170.25        181.23         1.86 o                         
   0   0   3         31.53         32.39         0.51 o                         
   0   1   3        223.70        213.16         1.65 o                         
   1   1   3         24.37         24.63         0.36 o                         
   0   2   3         19.49         18.77         0.48 o                         
   1   2   3        132.28        130.69         0.62 o                         
                                                                                
